# Supplementary material for: Weak Influence of Paleoenvironmental Conditions on the Subsurface Biosphere of Lake Ohrid over the Last 515 ka
Source: Microorganisms. 2020 Nov 5;8(11):1736. doi: 10.3390/microorganisms8111736 (PMC7716225; doi:10.3390/microorganisms8111736)
Supplement: Supplementary file 1 [file microorganisms-08-01736-s001.zip]

Archive with 5 entries (5 files):
- Table S1 climatic proxy.xlsx
- Table S2 elemental composition.xlsx
- Table S3 magnetic parameters.xlsx
- Table S4 OTU population matrix.xlsx
- Table S5 phylum population matrix.xlsx
