# Supplementary material for: Weak Influence of Paleoenvironmental Conditions on the Subsurface Biosphere of Lake Ohrid over the Last 515 ka
Source: Microorganisms. 2020 Nov 5;8(11):1736. doi: 10.3390/microorganisms8111736 (PMC7716225; doi:10.3390/microorganisms8111736)
Supplement: Supplementary file 1 [file microorganisms-08-01736-s001.zip › Table S1 climatic proxy.xlsx]

## Sheet: Feuil1
depth	Age	precipitation	Surface Air Temeprature	TIC	TOC	Ca/K
1.8	5	30.772	21.002	7.1	2.72	69.0937
4.69565	13	26.806	18.068	0.06	2.55	0.408173
7.18	18	22.982	10.992	0.05	0.77	0.185528
9.635	24	23.678	11.17	0.13	0.59	0.244237
12.39	31	23.176	11.809	0.05	1.34	0.214986
19.0929	45	21.042	13.649	0.11	1.54	0.218361
29.1041	71	21.906	14.292	0.69	0.97	21.125
39.8674	100	25.521	17.739	4.25	2.58	0.190071
54.3057	144	22.563	11.892	0.07	0.84	0.242136
68.7986	171	26.513	15.436	0.64	0.74	0.285812
83.5179	195	30.424	18.428	0.16	1.41	33.5533
95.8101	220	32.8	17.348	0.07	1	0.361378
109.502	238	27.623	19.293	4.23	2.26	13.9182
134.731	316	27.981	19.164	3.54	1.53	0.339283
147.873	340	18.283	15.722	0.37	0.81	14.5688
164.764	383	24.574	18.68	0.09	1.42	3.38365
191.909	482	29.485	18.219	2.69	0.91	13.3559
201.872	514	20.931	15.581	2.84	1.45	0.185246
