# Supplementary material for: Weak Influence of Paleoenvironmental Conditions on the Subsurface Biosphere of Lake Ohrid over the Last 515 ka
Source: Microorganisms. 2020 Nov 5;8(11):1736. doi: 10.3390/microorganisms8111736 (PMC7716225; doi:10.3390/microorganisms8111736)
Supplement: Supplementary file 1 [file microorganisms-08-01736-s001.zip › Table S2 elemental composition.xlsx]

## Sheet: Feuil1
depth_MCDtop	3	Al	Si	K	Ca	Ti	Mn	Fe	Fe_Mn	As	N	S	TIC	TOC	CN	Age	depth_MCDtop
1.8	oh01	272	4917	7384	510188	2096	1016	17366	17	30	0.31	0.087	6.94	2.77	8.81948	4.9722	1.8
4.69565	oh02	695	7694	27677	11297	20190	5841	116737	20	190	0.32	0.093	0.18	1.87	5.83537	12.9649	4.69565
7.18	oh03	862	7449	36981	6861	25695	2170	112049	52	107	0.2	0.09	0.06	0.72	3.53293	18.4091	7.18
9.635	oh04	825	7291	33712	6245	24147	2041	107571	53	133	0.19	0.083	0.1	0.65	3.49502	23.9156	9.635
12.39	oh05	757	6866	31535	7702	22737	3455	123518	36	94	0.18	0.127	0.23	0.82	4.51233	30.8336	12.39
19.0929	oh09	719	7417	30081	6467	21722	2455	118033	48	149	0.33	0.112	0.03	1.27	3.86781	44.9922	19.0929
29.1041	oh13	731	7379	29584	6460	22660	1678	109856	65	114	0.35	0.129	0.02	1.45	4.12428	70.9526	29.1041
39.8674	oh17	391	6796	12973	274054	6033	912	36553	40	50	0.39	0.089	4.05	2.51	6.43973	99.8926	39.8674
54.3057	oh22	793	6876	33740	6413	23436	3319	113676	34	146	0.27	0.115	0.16	0.65	2.37829	143.789	54.3057
68.7986	oh27	746	6865	31280	7574	22727	3906	128224	33	131	0.28	0.092	0.29	0.8	2.86926	171.205	68.7986
83.5179	oh32	742	7378	29103	8318	21962	3114	116388	37	137	0.38	0.092	0.25	1.47	3.89219	195.263	83.5179
95.8101	oh36	332	4919	12147	407572	3857	1221	30043	25	71	0.29	0.111	6.29	3.18	11.1703	220.391	95.8101
109.502	oh41	737	6873	29180	10545	21006	5048	156451	31	125	0.29	0.149	0.65	0.84	2.86673	252.786	109.502
134.731	oh51	506	6335	19799	275567	8955	892	43099	48	35	0.29	0.114	4.25	2.19	7.57426	308.284	134.731
147.873	oh56	805	6501	33394	11330	23407	4062	156498	39	114	0.3	0.11	0.79	0.58	1.94031	339.553	147.873
164.764	oh62	497	6345	19882	289657	9291	1517	52499	35	62	0.25	0.095	4.36	1.68	6.75522	398.308	164.764
191.909	oh74	734	7311	28789	97412	18112	843	67010	80	71	0.34	0.112	1.56	1.03	3.05564	485.206	191.909
201.872	oh79	464	5985	17671	236012	9390	2617	80676	31	54	0.31	0.095	4.15	1.71	5.43921	514.388	201.872
