# Supplementary material for: Weak Influence of Paleoenvironmental Conditions on the Subsurface Biosphere of Lake Ohrid over the Last 515 ka
Source: Microorganisms. 2020 Nov 5;8(11):1736. doi: 10.3390/microorganisms8111736 (PMC7716225; doi:10.3390/microorganisms8111736)
Supplement: Supplementary file 1 [file microorganisms-08-01736-s001.zip › Table S3 magnetic parameters.xlsx]

## Sheet: Feuil1
depth_MCDtop	kappa	SIRM	SIRM_kappa	S_r	ARM_IRM	DeltaGRM_DeltaNRM	HIRM
1.8	134000000	4.75	0.0354	0.997	0.131	0.039283	28.1
4.69565	198000000	2.63	0.0133	0.974	0.0598	0	68.8
7.18	282000000	3.04	0.0108	0.959	0.0115	0	126.6
9.635	251000000	2.27	0.00904	0.944	0.0143	0	129.2
12.39	276000000	2.45	0.00889	0.95	0.00999	0	122.5
19.0929	122000000	0.47	0.00386	0.918	0.0124	0.00077	38.8
29.1041	144000000	0.7	0.00486	0.892	0.0118	0	75.6
39.8674	39600000	0.346	0.00873	0.911	0.0206	0	46.7
54.3057	128000000	0.23	0.00179	0.916	0.0114	0	19.6
68.7986	124000000	0.269	0.00217	0.895	0.0133	0	29
83.5179	149000000	0.499	0.00335	0.946	0.0105	0.026441	27.4
95.8101	43100000	0.19	0.00441	0.972	0.0294	0	9.1
109.502	121000000	0.464	0.00384	0.957	0.0122	0	20
134.731	111000000	0.899	0.0081	0.973	0.00796	0.219908	31.4
147.873	187000000	5.5	0.0294	0.982	0.00341	0.050076	102.3
164.764	85700000	1.25	0.0146	0.974	0.015	0.028948	55.5
191.909	85700000	1.95	0.0228	0.971	0.00459	0.008284	72.9
201.872	114000000	0.962	0.00848	0.965	0.0145	0.089479	48.8
