# Supplementary material for: Weak Influence of Paleoenvironmental Conditions on the Subsurface Biosphere of Lake Ohrid over the Last 515 ka
Source: Microorganisms. 2020 Nov 5;8(11):1736. doi: 10.3390/microorganisms8111736 (PMC7716225; doi:10.3390/microorganisms8111736)
Supplement: Supplementary file 1 [file microorganisms-08-01736-s001.zip › Table S4 OTU population matrix.xlsx]

## Sheet: mergedohrid.final.pick.fn.0.03.
	Otu00001	Otu00002	Otu00003	Otu00004	Otu00005	Otu00006	Otu00007	Otu00008	Otu00009	Otu00010	Otu00011	Otu00012	Otu00013	Otu00014	Otu00015	Otu00016	Otu00017	Otu00018	Otu00019	Otu00020	Otu00021	Otu00022	Otu00023	Otu00024	Otu00025	Otu00026	Otu00027	Otu00028	Otu00029	Otu00030	Otu00031	Otu00032	Otu00033	Otu00034	Otu00035	Otu00036	Otu00037	Otu00038	Otu00039	Otu00040	Otu00041	Otu00042	Otu00043	Otu00044	Otu00045	Otu00046	Otu00047	Otu00048	Otu00049
Group	4	5	7	8	9	12	13	14	15	16	17	18	19	20	21	22	23	24	25	26	27	28	29	30	31	33	34	35	36	37	38	39	40	41	42	43	44	45	46	47	48	49	50	51	52	53	54	55	56
oh01	409	19	151	7	32	1591	6	1	3	358	0	0	0	0	402	189	1	1	0	141	20	0	1	0	0	0	0	0	74	59	25	72	51	18	0	0	28	66	0	10	0	184	129	0	114	0	0	0	0
oh02	65	3	40	8	18	0	1	52	51	9	0	70	11	10	106	868	2	42	0	6	27	41	30	0	0	93	0	0	6	8	20	6	25	8	22	0	9	275	0	10	0	0	1	0	315	0	0	23	3
oh03	3	0	1	0	0	0	2	0	103	3	8	2	38	29	14	0	2	4	1	1	30	0	0	4	5	6	35	0	0	19	4	1	0	0	0	4	2	1	0	1	6	0	0	0	0	0	11	0	0
oh04	0	0	0	0	1	0	0	0	0	0	3	1	0	0	1	0	0	0	0	0	0	0	0	0	0	0	0	0	0	6	0	0	0	0	0	0	0	0	0	0	0	0	0	0	0	0	0	0	0
oh05	104	2	69	2	0	0	85	0	446	45	0	222	265	666	10	12	0	263	0	36	98	239	1	0	0	169	0	0	109	300	161	139	0	0	0	0	32	2	0	152	4	0	28	0	17	0	0	1	0
oh09	515	1035	410	628	0	0	17	648	66	133	977	544	42	21	475	6	370	262	1026	63	552	513	358	952	778	418	34	0	88	263	181	75	0	0	270	772	107	163	0	163	620	0	43	0	94	1	640	242	254
oh13	185	0	189	1	0	0	26	0	402	165	0	190	569	192	2	0	0	254	0	201	165	174	0	0	0	143	604	0	107	101	204	214	0	0	0	0	37	0	0	186	0	0	39	697	0	625	0	0	0
oh17	1821	1460	1017	848	1615	0	1285	687	74	509	176	57	30	80	14	3	522	135	0	391	13	29	497	0	151	50	109	0	375	48	139	258	624	716	387	0	454	224	0	117	84	498	332	0	122	0	0	307	317
oh22	82	53	72	182	55	0	33	51	192	20	47	69	155	51	4	1	132	49	0	44	10	11	47	7	6	36	13	0	25	21	46	13	52	5	12	12	17	17	524	40	7	31	38	0	14	0	13	38	54
oh27	5	4	3	46	20	0	15	28	30	0	7	0	16	7	5	0	12	5	0	4	18	0	10	5	1	1	2	6	7	13	10	2	19	6	60	1	1	9	227	28	3	0	9	0	3	0	3	20	11
oh32	96	14	21	41	10	0	42	12	0	37	0	0	1	0	23	0	13	22	0	30	3	0	14	0	0	0	26	0	37	0	30	10	14	40	41	0	40	5	0	25	0	0	42	0	7	12	0	14	9
oh36	15	3	39	47	15	0	0	8	9	14	21	1	3	0	10	0	17	0	0	35	4	0	14	0	2	0	0	881	10	2	0	7	10	0	5	0	10	7	0	3	1	0	18	0	1	36	9	15	13
oh41	3	0	1	0	0	0	1	0	10	4	8	0	2	4	3	0	0	2	0	11	2	0	0	0	0	0	0	0	1	1	2	14	0	0	0	0	2	0	0	5	10	0	1	0	0	0	1	0	0
oh51	67	5	38	11	14	0	42	12	37	21	0	0	8	49	25	0	6	2	0	36	72	0	14	0	0	0	71	1	20	0	0	8	15	3	1	0	21	2	0	2	0	0	17	0	4	9	0	3	3
oh56	3	0	2	0	19	0	0	0	2	0	0	0	0	0	1	0	1	9	0	1	2	0	2	0	0	0	0	0	1	0	4	1	2	3	0	0	0	0	0	4	0	1	1	0	0	0	0	1	0
oh62	2	0	1	0	0	0	0	0	3	3	1	0	0	1	8	0	0	2	0	12	4	0	0	0	1	0	6	0	3	5	0	2	0	0	0	0	7	0	0	2	1	0	1	0	0	0	1	0	0
oh74	8	0	7	0	0	0	3	0	0	9	1	0	0	0	0	0	0	2	0	4	0	0	0	1	0	0	0	1	2	0	1	3	3	2	0	0	6	0	0	1	0	0	4	0	0	0	0	0	0
oh79	16	0	6	0	0	0	0	0	1	12	0	0	0	0	2	0	0	1	0	7	0	0	0	0	0	0	0	0	1	0	7	3	0	0	0	0	2	0	0	2	0	0	2	0	0	0	0	0	0
Age	depth_MCDtop	3	4	5	7	8	9	12	13	14	15	16	17	18	19	20	21	22	23	24	25	26	27	28	29	30	31	33	34	35	36	37	38	39	40	41	42	43	44	45	46	47	48	49	50	51	52	53	54
4.9722	1.8	oh01	3.24243	0.150626	1.19708	0.0554939	0.253686	12.613	0.0475662	0.0079277	0.0237831	2.83812	0	0	0	0	3.18694	1.49834	0.0079277	0.0079277	0	1.11781	0.158554	0	0.0079277	0	0	0	0	0	0.58665	0.467734	0.198192	0.570794	0.404313	0.142699	0	0	0.221976	0.523228	0	0.079277	0	1.4587	1.02267	0	0.903758	0	0
12.9649	4.69565	oh02	1.26978	0.0586052	0.781403	0.156281	0.351631	0	0.0195351	1.01582	0.996288	0.175816	0	1.36745	0.214886	0.195351	2.07072	16.9564	0.0390701	0.820473	0	0.11721	0.527447	0.800938	0.586052	0	0	1.81676	0	0	0.11721	0.156281	0.390701	0.11721	0.488377	0.156281	0.429771	0	0.175816	5.37214	0	0.195351	0	0	0.0195351	0	6.15355	0	0
23.9156	7.18	oh03	0.188088	0	0.0626959	0	0	0	0.125392	0	6.45768	0.188088	0.501567	0.125392	2.38245	1.81818	0.877743	0	0.125392	0.250784	0.0626959	0.0626959	1.88088	0	0	0.250784	0.31348	0.376176	2.19436	0	0	1.19122	0.250784	0.0626959	0	0	0	0.250784	0.125392	0.0626959	0	0.0626959	0.376176	0	0	0	0	0	0.689655
18.4091	9.635	oh04	0	0	0	0	0.017934	0	0	0	0	0	0.053802	0.017934	0	0	0.017934	0	0	0	0	0	0	0	0	0	0	0	0	0	0	0.107604	0	0	0	0	0	0	0	0	0	0	0	0	0	0	0	0	0
30.8336	12.39	oh05	0.717538	0.0137988	0.476059	0.0137988	0	0	0.58645	0	3.07714	0.310473	0	1.53167	1.82834	4.595	0.0689941	0.0827929	0	1.81454	0	0.248379	0.676142	1.64896	0.00689941	0	0	1.166	0	0	0.752035	2.06982	1.1108	0.959018	0	0	0	0	0.220781	0.0137988	0	1.04871	0.0275976	0	0.193183	0	0.11729	0	0
44.9922	19.0929	oh09	1.58072	3.1768	1.25844	1.92756	0	0	0.0521793	1.98895	0.202578	0.408226	2.99877	1.66974	0.128913	0.0644567	1.45795	0.0184162	1.13567	0.804174	3.14917	0.19337	1.69429	1.57459	1.09883	2.92204	2.38797	1.283	0.104359	0	0.270104	0.807244	0.555556	0.230203	0	0	0.828729	2.36955	0.328422	0.500307	0	0.500307	1.90301	0	0.131983	0	0.288521	0.00306937	1.9644
70.9526	29.1041	oh13	0.876902	0	0.895862	0.00474001	0	0	0.12324	0	1.90548	0.782102	0	0.900602	2.69707	0.910082	0.00948002	0	0	1.20396	0	0.952742	0.782102	0.824762	0	0	0	0.677821	2.86297	0	0.507181	0.478741	0.966962	1.01436	0	0	0	0	0.17538	0	0	0.881642	0	0	0.18486	3.30379	0	2.96251	0
99.8926	39.8674	oh17	5.27291	4.2276	2.94484	2.45548	4.67642	0	3.72086	1.98929	0.214275	1.47387	0.509628	0.16505	0.0868684	0.231649	0.0405386	0.00868684	1.51151	0.390908	0	1.13218	0.037643	0.0839728	1.43912	0	0.437238	0.144781	0.315622	0	1.08585	0.138989	0.40249	0.747068	1.80686	2.07326	1.1206	0	1.31461	0.648617	0	0.338787	0.243232	1.44202	0.961344	0	0.353265	0	0
143.789	54.3057	oh22	0.899419	0.581332	0.789733	1.99627	0.603269	0	0.361961	0.559395	2.10596	0.21937	0.51552	0.756828	1.70012	0.559395	0.0438741	0.0109685	1.44784	0.537457	0	0.482615	0.109685	0.120654	0.51552	0.0767796	0.0658111	0.394867	0.142591	0	0.274213	0.230339	0.504552	0.142591	0.570363	0.0548426	0.131622	0.131622	0.186465	0.186465	5.7475	0.438741	0.0767796	0.340024	0.416804	0	0.153559	0	0.142591
171.205	68.7986	oh27	0.274876	0.219901	0.164926	2.52886	1.09951	0	0.824629	1.53931	1.64926	0	0.384827	0	0.879604	0.384827	0.274876	0	0.659703	0.274876	0	0.219901	0.989555	0	0.549753	0.274876	0.0549753	0.0549753	0.109951	0.329852	0.384827	0.714678	0.549753	0.109951	1.04453	0.329852	3.29852	0.0549753	0.0549753	0.494777	12.4794	1.53931	0.164926	0	0.494777	0	0.164926	0	0.164926
195.263	83.5179	oh32	3.90879	0.570033	0.855049	1.66938	0.407166	0	1.7101	0.488599	0	1.50651	0	0	0.0407166	0	0.936482	0	0.529316	0.895765	0	1.2215	0.12215	0	0.570033	0	0	0	1.05863	0	1.50651	0	1.2215	0.407166	0.570033	1.62866	1.66938	0	1.62866	0.203583	0	1.01792	0	0	1.7101	0	0.285016	0.488599	0
220.391	95.8101	oh36	0.53802	0.107604	1.39885	1.6858	0.53802	0	0	0.286944	0.322812	0.502152	0.753228	0.035868	0.107604	0	0.35868	0	0.609756	0	0	1.25538	0.143472	0	0.502152	0	0.071736	0	0	31.5997	0.35868	0.071736	0	0.251076	0.35868	0	0.17934	0	0.35868	0.251076	0	0.107604	0.035868	0	0.645624	0	0.035868	1.29125	0.322812
252.786	109.502	oh41	1.03448	0	0.344828	0	0	0	0.344828	0	3.44828	1.37931	2.75862	0	0.689655	1.37931	1.03448	0	0	0.689655	0	3.7931	0.689655	0	0	0	0	0	0	0	0.344828	0.344828	0.689655	4.82759	0	0	0	0	0.689655	0	0	1.72414	3.44828	0	0.344828	0	0	0	0.344828
308.284	134.731	oh51	3.20268	0.239006	1.81644	0.525813	0.669216	0	2.00765	0.573614	1.76864	1.00382	0	0	0.382409	2.34226	1.19503	0	0.286807	0.0956023	0	1.72084	3.44168	0	0.669216	0	0	0	3.39388	0.0478011	0.956023	0	0	0.382409	0.717017	0.143403	0.0478011	0	1.00382	0.0956023	0	0.0956023	0	0	0.81262	0	0.191205	0.43021	0
339.553	147.873	oh56	1.01695	0	0.677966	0	6.44068	0	0	0	0.677966	0	0	0	0	0	0.338983	0	0.338983	3.05085	0	0.338983	0.677966	0	0.677966	0	0	0	0	0	0.338983	0	1.35593	0.338983	0.677966	1.01695	0	0	0	0	0	1.35593	0	0.338983	0.338983	0	0	0	0
398.308	164.764	oh62	0.600601	0	0.3003	0	0	0	0	0	0.900901	0.900901	0.3003	0	0	0.3003	2.4024	0	0	0.600601	0	3.6036	1.2012	0	0	0	0.3003	0	1.8018	0	0.900901	1.5015	0	0.600601	0	0	0	0	2.1021	0	0	0.600601	0.3003	0	0.3003	0	0	0	0.3003
485.206	191.909	oh74	3.65297	0	3.19635	0	0	0	1.36986	0	0	4.10959	0.456621	0	0	0	0	0	0	0.913242	0	1.82648	0	0	0	0.456621	0	0	0	0.456621	0.913242	0	0.456621	1.36986	1.36986	0.913242	0	0	2.73973	0	0	0.456621	0	0	1.82648	0	0	0	0
514.388	201.872	oh79	3.62812	0	1.36054	0	0	0	0	0	0.226757	2.72109	0	0	0	0	0.453515	0	0	0.226757	0	1.5873	0	0	0	0	0	0	0	0	0.226757	0	1.5873	0.680272	0	0	0	0	0.453515	0	0	0.453515	0	0	0.453515	0	0	0	0
[truncated: 1,132 more columns]

## Sheet: Feuil1
Age	depth_MCDtop	Sample code	4	5	7	8	9	12	13	14	15	16	17	18	19	20	21	22	23	24	25	26	27	28	29	30	31	33	34	35	36	37	38	39	40	41	42	43	44	45	46	47	48	49	50	51	52	53	54
4.9722	1.8	oh01	3.24243	0.150626	1.19708	0.0554939	0.253686	12.613	0.0475662	0.0079277	0.0237831	2.83812	0	0	0	0	3.18694	1.49834	0.0079277	0.0079277	0	1.11781	0.158554	0	0.0079277	0	0	0	0	0	0.58665	0.467734	0.198192	0.570794	0.404313	0.142699	0	0	0.221976	0.523228	0	0.079277	0	1.4587	1.02267	0	0.903758	0	0
12.9649	4.69565	oh02	1.26978	0.0586052	0.781403	0.156281	0.351631	0	0.0195351	1.01582	0.996288	0.175816	0	1.36745	0.214886	0.195351	2.07072	16.9564	0.0390701	0.820473	0	0.11721	0.527447	0.800938	0.586052	0	0	1.81676	0	0	0.11721	0.156281	0.390701	0.11721	0.488377	0.156281	0.429771	0	0.175816	5.37214	0	0.195351	0	0	0.0195351	0	6.15355	0	0
23.9156	7.18	oh03	0.188088	0	0.0626959	0	0	0	0.125392	0	6.45768	0.188088	0.501567	0.125392	2.38245	1.81818	0.877743	0	0.125392	0.250784	0.0626959	0.0626959	1.88088	0	0	0.250784	0.31348	0.376176	2.19436	0	0	1.19122	0.250784	0.0626959	0	0	0	0.250784	0.125392	0.0626959	0	0.0626959	0.376176	0	0	0	0	0	0.689655
18.4091	9.635	oh04	0	0	0	0	0.017934	0	0	0	0	0	0.053802	0.017934	0	0	0.017934	0	0	0	0	0	0	0	0	0	0	0	0	0	0	0.107604	0	0	0	0	0	0	0	0	0	0	0	0	0	0	0	0	0
30.8336	12.39	oh05	0.717538	0.0137988	0.476059	0.0137988	0	0	0.58645	0	3.07714	0.310473	0	1.53167	1.82834	4.595	0.0689941	0.0827929	0	1.81454	0	0.248379	0.676142	1.64896	0.00689941	0	0	1.166	0	0	0.752035	2.06982	1.1108	0.959018	0	0	0	0	0.220781	0.0137988	0	1.04871	0.0275976	0	0.193183	0	0.11729	0	0
44.9922	19.0929	oh09	1.58072	3.1768	1.25844	1.92756	0	0	0.0521793	1.98895	0.202578	0.408226	2.99877	1.66974	0.128913	0.0644567	1.45795	0.0184162	1.13567	0.804174	3.14917	0.19337	1.69429	1.57459	1.09883	2.92204	2.38797	1.283	0.104359	0	0.270104	0.807244	0.555556	0.230203	0	0	0.828729	2.36955	0.328422	0.500307	0	0.500307	1.90301	0	0.131983	0	0.288521	0.00306937	1.9644
70.9526	29.1041	oh13	0.876902	0	0.895862	0.00474001	0	0	0.12324	0	1.90548	0.782102	0	0.900602	2.69707	0.910082	0.00948002	0	0	1.20396	0	0.952742	0.782102	0.824762	0	0	0	0.677821	2.86297	0	0.507181	0.478741	0.966962	1.01436	0	0	0	0	0.17538	0	0	0.881642	0	0	0.18486	3.30379	0	2.96251	0
99.8926	39.8674	oh17	5.27291	4.2276	2.94484	2.45548	4.67642	0	3.72086	1.98929	0.214275	1.47387	0.509628	0.16505	0.0868684	0.231649	0.0405386	0.00868684	1.51151	0.390908	0	1.13218	0.037643	0.0839728	1.43912	0	0.437238	0.144781	0.315622	0	1.08585	0.138989	0.40249	0.747068	1.80686	2.07326	1.1206	0	1.31461	0.648617	0	0.338787	0.243232	1.44202	0.961344	0	0.353265	0	0
143.789	54.3057	oh22	0.899419	0.581332	0.789733	1.99627	0.603269	0	0.361961	0.559395	2.10596	0.21937	0.51552	0.756828	1.70012	0.559395	0.0438741	0.0109685	1.44784	0.537457	0	0.482615	0.109685	0.120654	0.51552	0.0767796	0.0658111	0.394867	0.142591	0	0.274213	0.230339	0.504552	0.142591	0.570363	0.0548426	0.131622	0.131622	0.186465	0.186465	5.7475	0.438741	0.0767796	0.340024	0.416804	0	0.153559	0	0.142591
171.205	68.7986	oh27	0.274876	0.219901	0.164926	2.52886	1.09951	0	0.824629	1.53931	1.64926	0	0.384827	0	0.879604	0.384827	0.274876	0	0.659703	0.274876	0	0.219901	0.989555	0	0.549753	0.274876	0.0549753	0.0549753	0.109951	0.329852	0.384827	0.714678	0.549753	0.109951	1.04453	0.329852	3.29852	0.0549753	0.0549753	0.494777	12.4794	1.53931	0.164926	0	0.494777	0	0.164926	0	0.164926
195.263	83.5179	oh32	3.90879	0.570033	0.855049	1.66938	0.407166	0	1.7101	0.488599	0	1.50651	0	0	0.0407166	0	0.936482	0	0.529316	0.895765	0	1.2215	0.12215	0	0.570033	0	0	0	1.05863	0	1.50651	0	1.2215	0.407166	0.570033	1.62866	1.66938	0	1.62866	0.203583	0	1.01792	0	0	1.7101	0	0.285016	0.488599	0
220.391	95.8101	oh36	0.53802	0.107604	1.39885	1.6858	0.53802	0	0	0.286944	0.322812	0.502152	0.753228	0.035868	0.107604	0	0.35868	0	0.609756	0	0	1.25538	0.143472	0	0.502152	0	0.071736	0	0	31.5997	0.35868	0.071736	0	0.251076	0.35868	0	0.17934	0	0.35868	0.251076	0	0.107604	0.035868	0	0.645624	0	0.035868	1.29125	0.322812
252.786	109.502	oh41	1.03448	0	0.344828	0	0	0	0.344828	0	3.44828	1.37931	2.75862	0	0.689655	1.37931	1.03448	0	0	0.689655	0	3.7931	0.689655	0	0	0	0	0	0	0	0.344828	0.344828	0.689655	4.82759	0	0	0	0	0.689655	0	0	1.72414	3.44828	0	0.344828	0	0	0	0.344828
308.284	134.731	oh51	3.20268	0.239006	1.81644	0.525813	0.669216	0	2.00765	0.573614	1.76864	1.00382	0	0	0.382409	2.34226	1.19503	0	0.286807	0.0956023	0	1.72084	3.44168	0	0.669216	0	0	0	3.39388	0.0478011	0.956023	0	0	0.382409	0.717017	0.143403	0.0478011	0	1.00382	0.0956023	0	0.0956023	0	0	0.81262	0	0.191205	0.43021	0
339.553	147.873	oh56	1.01695	0	0.677966	0	6.44068	0	0	0	0.677966	0	0	0	0	0	0.338983	0	0.338983	3.05085	0	0.338983	0.677966	0	0.677966	0	0	0	0	0	0.338983	0	1.35593	0.338983	0.677966	1.01695	0	0	0	0	0	1.35593	0	0.338983	0.338983	0	0	0	0
398.308	164.764	oh62	0.600601	0	0.3003	0	0	0	0	0	0.900901	0.900901	0.3003	0	0	0.3003	2.4024	0	0	0.600601	0	3.6036	1.2012	0	0	0	0.3003	0	1.8018	0	0.900901	1.5015	0	0.600601	0	0	0	0	2.1021	0	0	0.600601	0.3003	0	0.3003	0	0	0	0.3003
485.206	191.909	oh74	3.65297	0	3.19635	0	0	0	1.36986	0	0	4.10959	0.456621	0	0	0	0	0	0	0.913242	0	1.82648	0	0	0	0.456621	0	0	0	0.456621	0.913242	0	0.456621	1.36986	1.36986	0.913242	0	0	2.73973	0	0	0.456621	0	0	1.82648	0	0	0	0
514.388	201.872	oh79	3.62812	0	1.36054	0	0	0	0	0	0.226757	2.72109	0	0	0	0	0.453515	0	0	0.226757	0	1.5873	0	0	0	0	0	0	0	0	0.226757	0	1.5873	0.680272	0	0	0	0	0.453515	0	0	0.453515	0	0	0.453515	0	0	0	0
[truncated: 1,132 more columns]
