# Supplementary material for: Weak Influence of Paleoenvironmental Conditions on the Subsurface Biosphere of Lake Ohrid over the Last 515 ka
Source: Microorganisms. 2020 Nov 5;8(11):1736. doi: 10.3390/microorganisms8111736 (PMC7716225; doi:10.3390/microorganisms8111736)
Supplement: Supplementary file 1 [file microorganisms-08-01736-s001.zip › Table S5 phylum population matrix.xlsx]

## Sheet: taxoprofiles
	oh01	oh02	oh03	oh04	oh05	oh09	oh13	oh17	oh22	oh27	oh32	oh36	oh41	oh51	oh56	oh62	oh74	oh79		Miscellaneous_Crenarchaeotic_Group_unclassified	Dehalococcoidia	Betaproteobacteria	Phycisphaerae	Atribacteria_unclassified	Alphaproteobacteria	Bacteroidetes_unclassified	Acidobacteria	Aminicenantes_unclassified	Bacteroidetes_vadinHA17	Deltaproteobacteria	Firmicutes_unclassified	Gammaproteobacteria	Clostridia	Anaerolineae	Thermoplasmata	OPB41	Cyanobacteria	depth
Miscellaneous_Crenarchaeotic_Group_unclassified	18.2879	23.5849	8.9172	0.653595	10.473	15.0641	3.88693	19.281	21.1039	22.9885	18.4971	26.087	0	17.3913	7.52688	5.26316	0	0		18.2879	14.0078	1.55642	7.393	15.1751	0	1.16732	1.94553	4.66926	2.33463	5.83658	5.05837	0.77821	5.05837	1.55642	1.94553	4.28016	0	1.8
Dehalococcoidia	14.0078	6.60377	22.9299	2.61438	10.8108	15.0641	6.00707	11.4379	16.5584	17.8161	3.46821	13.0435	17.6471	2.48447	3.22581	10.5263	13.8889	1.66667		23.5849	6.60377	0	8.49057	11.3208	0.943396	2.83019	5.18868	5.18868	4.24528	6.13208	2.83019	0	5.66038	0.943396	3.30189	5.18868	0	4.7
Betaproteobacteria	1.55642	0	1.91083	33.9869	3.04054	0.320513	6.36042	0.326797	0.649351	4.02299	2.89017	0.724638	2.94118	4.34783	18.2796	12.6316	0	8.33333		8.9172	22.9299	1.91083	11.465	7.64331	1.27389	1.27389	4.4586	8.28025	2.54777	4.4586	1.91083	0	1.91083	1.91083	1.91083	5.73248	0.636943	7.2
Phycisphaerae	7.393	8.49057	11.465	1.30719	7.09459	9.29487	4.59364	5.88235	7.79221	3.44828	5.78035	1.44928	2.94118	2.48447	1.07527	1.05263	2.77778	0		0.653595	2.61438	33.9869	1.30719	0	14.3791	1.96078	6.53595	1.96078	0	0	0	5.22876	0.653595	0	0	0.653595	5.88235	9.6
Atribacteria_unclassified	15.1751	11.3208	7.64331	0	14.1892	13.7821	15.1943	14.0523	12.3377	11.4943	21.9653	19.5652	32.3529	20.4969	12.9032	20	30.5556	28.3333		10.473	10.8108	3.04054	7.09459	14.1892	0.675676	5.74324	4.39189	5.40541	4.72973	4.72973	2.02703	0.675676	2.02703	3.71622	3.37838	4.05405	0.337838	12.4
Alphaproteobacteria	0	0.943396	1.27389	14.3791	0.675676	0	3.53357	1.30719	1.2987	2.87356	4.62428	2.17391	1.47059	2.48447	4.30108	4.21053	4.16667	6.66667		15.0641	15.0641	0.320513	9.29487	13.7821	0	4.48718	3.84615	7.37179	4.48718	3.52564	0.961538	0.320513	1.60256	3.52564	3.20513	4.16667	0.320513	19.1
Bacteroidetes_unclassified	1.16732	2.83019	1.27389	1.96078	5.74324	4.48718	8.83392	3.92157	1.94805	1.72414	4.62428	2.17391	7.35294	3.72671	2.15054	1.05263	2.77778	3.33333		3.88693	6.00707	6.36042	4.59364	15.1943	3.53357	8.83392	4.59364	4.947	6.36042	3.53357	2.82686	1.76678	2.12014	2.12014	2.82686	4.59364	0.706714	29.1
Acidobacteria	1.94553	5.18868	4.4586	6.53595	4.39189	3.84615	4.59364	4.57516	4.54545	2.87356	1.15607	0.724638	2.94118	1.24224	4.30108	2.10526	0	0		19.281	11.4379	0.326797	5.88235	14.0523	1.30719	3.92157	4.57516	1.63399	2.94118	3.59477	5.55556	0.980392	4.24837	1.30719	4.57516	4.24837	0.326797	39.9
Aminicenantes_unclassified	4.66926	5.18868	8.28025	1.96078	5.40541	7.37179	4.947	1.63399	2.5974	1.72414	1.15607	0.724638	0	1.86335	0	2.10526	1.38889	3.33333		21.1039	16.5584	0.649351	7.79221	12.3377	1.2987	1.94805	4.54545	2.5974	2.5974	3.8961	2.92208	0.974026	3.8961	0.974026	1.94805	3.8961	0	54.3
Bacteroidetes_vadinHA17	2.33463	4.24528	2.54777	0	4.72973	4.48718	6.36042	2.94118	2.5974	2.29885	6.35838	5.07246	8.82353	5.59006	1.07527	3.15789	2.77778	6.66667		22.9885	17.8161	4.02299	3.44828	11.4943	2.87356	1.72414	2.87356	1.72414	2.29885	2.29885	1.72414	2.87356	5.17241	1.14943	1.72414	5.74713	0.574713	68.8
Deltaproteobacteria	5.83658	6.13208	4.4586	0	4.72973	3.52564	3.53357	3.59477	3.8961	2.29885	4.04624	1.44928	1.47059	1.86335	3.22581	2.10526	1.38889	0		18.4971	3.46821	2.89017	5.78035	21.9653	4.62428	4.62428	1.15607	1.15607	6.35838	4.04624	1.7341	0	5.20231	1.7341	2.31214	5.78035	0.578035	83.5
Firmicutes_unclassified	5.05837	2.83019	1.91083	0	2.02703	0.961538	2.82686	5.55556	2.92208	1.72414	1.7341	2.89855	0	4.96894	1.07527	0	1.38889	3.33333		26.087	13.0435	0.724638	1.44928	19.5652	2.17391	2.17391	0.724638	0.724638	5.07246	1.44928	2.89855	5.7971	4.34783	0.724638	3.62319	2.17391	0.724638	95.8
Gammaproteobacteria	0.77821	0	0	5.22876	0.675676	0.320513	1.76678	0.980392	0.974026	2.87356	0	5.7971	0	0.621118	1.07527	0	8.33333	3.33333		0	17.6471	2.94118	2.94118	32.3529	1.47059	7.35294	2.94118	0	8.82353	1.47059	0	0	0	0	5.88235	10.2941	0	109.5
Clostridia	5.05837	5.66038	1.91083	0.653595	2.02703	1.60256	2.12014	4.24837	3.8961	5.17241	5.20231	4.34783	0	6.21118	7.52688	1.05263	6.94444	3.33333		17.3913	2.48447	4.34783	2.48447	20.4969	2.48447	3.72671	1.24224	1.86335	5.59006	1.86335	4.96894	0.621118	6.21118	2.48447	3.10559	3.10559	1.86335	134.7
Anaerolineae	1.55642	0.943396	1.91083	0	3.71622	3.52564	2.12014	1.30719	0.974026	1.14943	1.7341	0.724638	0	2.48447	0	4.21053	0	0		7.52688	3.22581	18.2796	1.07527	12.9032	4.30108	2.15054	4.30108	0	1.07527	3.22581	1.07527	1.07527	7.52688	0	0	5.37634	4.30108	147.9
Thermoplasmata	1.94553	3.30189	1.91083	0	3.37838	3.20513	2.82686	4.57516	1.94805	1.72414	2.31214	3.62319	5.88235	3.10559	0	5.26316	0	0		5.26316	10.5263	12.6316	1.05263	20	4.21053	1.05263	2.10526	2.10526	3.15789	2.10526	0	0	1.05263	4.21053	5.26316	5.26316	2.10526	164.8
OPB41	4.28016	5.18868	5.73248	0.653595	4.05405	4.16667	4.59364	4.24837	3.8961	5.74713	5.78035	2.17391	10.2941	3.10559	5.37634	5.26316	9.72222	11.6667		0	13.8889	0	2.77778	30.5556	4.16667	2.77778	0	1.38889	2.77778	1.38889	1.38889	8.33333	6.94444	0	0	9.72222	0	191.9
Cyanobacteria	0	0	0.636943	5.88235	0.337838	0.320513	0.706714	0.326797	0	0.574713	0.578035	0.724638	0	1.86335	4.30108	2.10526	0	3.33333		0	1.66667	8.33333	0	28.3333	6.66667	3.33333	0	3.33333	6.66667	0	3.33333	3.33333	3.33333	0	0	11.6667	3.33333	201.8
depth	1.8	4.7	7.2	9.6	12.4	19.1	29.1	39.9	54.3	68.8	83.5	95.8	109.5	134.7	147.9	164.8	191.9	201.8
